# Supplementary material for: A simulation study investigating power estimates in phenome-wide association studies
Source: BMC Bioinformatics. 2018 Apr 4;19:120. doi: 10.1186/s12859-018-2135-0 (PMC5885318; doi:10.1186/s12859-018-2135-0)
Supplement: Supplementary file 2 — Summary Results: The summary results used to generate the figures. (XLSX 56 kb) [file 12859_2018_2135_MOESM2_ESM.xlsx]

## Sheet: Binary_Simulation_Summary
Penetrance	MAF	Case	Control	Case-Control Ratio	True Positives	False Positives
0.15	0.01	1000	100000	100	422	14
0.2	0.01	1000	100000	100	739	13
0.3	0.01	1000	100000	100	992	6
0.15	0.01	1000	16000	16	381	13
0.2	0.01	1000	16000	16	697	11
0.3	0.01	1000	16000	16	990	6
0.15	0.01	1000	2000	2	180	7
0.2	0.01	1000	2000	2	403	7
0.3	0.01	1000	2000	2	897	8
0.15	0.01	1000	4000	4	280	8
0.2	0.01	1000	4000	4	520	8
0.3	0.01	1000	4000	4	950	12
0.15	0.01	1000	50000	50	367	7
0.2	0.01	1000	50000	50	744	16
0.3	0.01	1000	50000	50	991	9
0.15	0.01	1000	500000	500	375	16
0.2	0.01	1000	500000	500	725	14
0.3	0.01	1000	500000	500	988	10
0.15	0.01	1000	8000	8	317	10
0.2	0.01	1000	8000	8	642	9
0.3	0.01	1000	8000	8	971	11
0.15	0.01	100	10000	100	9	7
0.2	0.01	100	10000	100	25	2
0.3	0.01	100	10000	100	65	6
0.15	0.01	100	1600	16	13	4
0.2	0.01	100	1600	16	14	3
0.3	0.01	100	1600	16	53	7
0.15	0.01	100	200	2	0	0
0.2	0.01	100	200	2	2	0
0.3	0.01	100	200	2	14	3
0.15	0.01	100	400	4	4	4
0.2	0.01	100	400	4	7	2
0.3	0.01	100	400	4	35	6
0.15	0.01	100	5000	50	7	7
0.2	0.01	100	5000	50	15	3
0.3	0.01	100	5000	50	63	1
0.15	0.01	100	50000	500	11	7
0.2	0.01	100	50000	500	14	3
0.3	0.01	100	50000	500	68	4
0.15	0.01	100	800	8	3	8
0.2	0.01	100	800	8	17	3
0.3	0.01	100	800	8	62	2
0.15	0.01	10	1000	100	2	3
0.2	0.01	10	1000	100	1	6
0.3	0.01	10	1000	100	3	8
0.15	0.01	10	160	16	0	2
0.2	0.01	10	160	16	3	8
0.3	0.01	10	160	16	2	7
0.15	0.01	10	20	2	0	0
0.2	0.01	10	20	2	0	0
0.3	0.01	10	20	2	0	0
0.15	0.01	10	40	4	0	0
0.2	0.01	10	40	4	0	0
0.3	0.01	10	40	4	0	0
0.15	0.01	10	500	50	1	5
0.2	0.01	10	500	50	0	4
0.3	0.01	10	500	50	3	3
0.15	0.01	10	5000	500	0	1
0.2	0.01	10	5000	500	0	1
0.3	0.01	10	5000	500	1	3
0.15	0.01	10	80	8	0	1
0.2	0.01	10	80	8	0	1
0.3	0.01	10	80	8	0	0
0.15	0.01	200	10000	50	21	3
0.2	0.01	200	10000	50	60	3
0.3	0.01	200	10000	50	218	7
0.15	0.01	200	100000	500	23	5
0.2	0.01	200	100000	500	60	2
0.3	0.01	200	100000	500	244	3
0.15	0.01	200	1600	8	22	5
0.2	0.01	200	1600	8	34	8
0.3	0.01	200	1600	8	155	5
0.15	0.01	200	20000	100	22	0
0.2	0.01	200	20000	100	58	2
0.3	0.01	200	20000	100	245	5
0.15	0.01	200	3200	16	17	6
0.2	0.01	200	3200	16	52	7
0.3	0.01	200	3200	16	200	6
0.15	0.01	200	400	2	8	5
0.2	0.01	200	400	2	14	4
0.3	0.01	200	400	2	63	8
0.15	0.01	200	800	4	9	5
0.2	0.01	200	800	4	33	4
0.3	0.01	200	800	4	128	6
0.15	0.01	500	1000	2	48	9
0.2	0.01	500	1000	2	116	9
0.3	0.01	500	1000	2	417	15
0.15	0.01	500	2000	4	67	9
0.2	0.01	500	2000	4	180	15
0.3	0.01	500	2000	4	580	11
0.15	0.01	500	25000	50	101	12
0.2	0.01	500	25000	50	291	6
0.3	0.01	500	25000	50	778	10
0.15	0.01	500	250000	500	112	14
0.2	0.01	500	250000	500	339	9
0.3	0.01	500	250000	500	763	7
0.15	0.01	500	4000	8	88	12
0.2	0.01	500	4000	8	255	13
0.3	0.01	500	4000	8	656	11
0.15	0.01	500	50000	100	103	16
0.2	0.01	500	50000	100	311	7
0.3	0.01	500	50000	100	768	7
0.15	0.01	500	8000	16	100	11
0.2	0.01	500	8000	16	265	13
0.3	0.01	500	8000	16	721	16
0.15	0.01	50	100	2	0	0
0.2	0.01	50	100	2	0	0
0.3	0.01	50	100	2	0	0
0.15	0.01	50	200	4	0	1
0.2	0.01	50	200	4	2	3
0.3	0.01	50	200	4	5	4
0.15	0.01	50	2500	50	2	3
0.2	0.01	50	2500	50	5	2
0.3	0.01	50	2500	50	23	4
0.15	0.01	50	25000	500	1	3
0.2	0.01	50	25000	500	9	1
0.3	0.01	50	25000	500	21	1
0.15	0.01	50	400	8	1	5
0.2	0.01	50	400	8	3	4
0.3	0.01	50	400	8	17	8
0.15	0.01	50	5000	100	7	2
0.2	0.01	50	5000	100	5	3
0.3	0.01	50	5000	100	26	4
0.15	0.01	50	800	16	2	4
0.2	0.01	50	800	16	8	4
0.3	0.01	50	800	16	18	1
0.15	0.05	1000	100000	100	1000	12
0.2	0.05	1000	100000	100	1000	10
0.3	0.05	1000	100000	100	1000	13
0.15	0.05	1000	16000	16	999	13
0.2	0.05	1000	16000	16	1000	8
0.3	0.05	1000	16000	16	1000	10
0.15	0.05	1000	2000	2	978	12
0.2	0.05	1000	2000	2	998	15
0.3	0.05	1000	2000	2	1000	12
0.15	0.05	1000	4000	4	982	9
0.2	0.05	1000	4000	4	1000	16
0.3	0.05	1000	4000	4	1000	10
0.15	0.05	1000	50000	50	999	12
0.2	0.05	1000	50000	50	1000	5
0.3	0.05	1000	50000	50	1000	8
0.15	0.05	1000	500000	500	1000	16
0.2	0.05	1000	500000	500	1000	7
0.3	0.05	1000	500000	500	1000	7
0.15	0.05	1000	8000	8	999	9
0.2	0.05	1000	8000	8	1000	7
0.3	0.05	1000	8000	8	1000	12
0.15	0.05	100	10000	100	79	15
0.2	0.05	100	10000	100	221	13
0.3	0.05	100	10000	100	626	14
0.15	0.05	100	1600	16	72	17
0.2	0.05	100	1600	16	220	11
0.3	0.05	100	1600	16	620	8
0.15	0.05	100	200	2	37	7
0.2	0.05	100	200	2	68	13
0.3	0.05	100	200	2	342	11
0.15	0.05	100	400	4	44	12
0.2	0.05	100	400	4	134	7
0.3	0.05	100	400	4	456	6
0.15	0.05	100	5000	50	85	7
0.2	0.05	100	5000	50	234	8
0.3	0.05	100	5000	50	668	7
0.15	0.05	100	50000	500	104	16
0.2	0.05	100	50000	500	263	11
0.3	0.05	100	50000	500	652	12
0.15	0.05	100	800	8	69	9
0.2	0.05	100	800	8	190	13
0.3	0.05	100	800	8	543	14
0.15	0.05	10	1000	100	0	6
0.2	0.05	10	1000	100	4	8
0.3	0.05	10	1000	100	21	5
0.15	0.05	10	160	16	3	5
0.2	0.05	10	160	16	5	8
0.3	0.05	10	160	16	13	2
0.15	0.05	10	20	2	0	0
0.2	0.05	10	20	2	0	0
0.3	0.05	10	20	2	1	1
0.15	0.05	10	40	4	0	0
0.2	0.05	10	40	4	2	8
0.3	0.05	10	40	4	13	7
0.15	0.05	10	500	50	2	3
0.2	0.05	10	500	50	3	8
0.3	0.05	10	500	50	16	1
0.15	0.05	10	5000	500	4	4
0.2	0.05	10	5000	500	4	2
0.3	0.05	10	5000	500	12	3
0.15	0.05	10	80	8	4	6
0.2	0.05	10	80	8	5	4
0.3	0.05	10	80	8	12	5
0.15	0.05	200	10000	50	304	10
0.2	0.05	200	10000	50	619	5
0.3	0.05	200	10000	50	968	12
0.15	0.05	200	100000	500	312	11
0.2	0.05	200	100000	500	661	9
0.3	0.05	200	100000	500	965	14
0.15	0.05	200	1600	8	254	15
0.2	0.05	200	1600	8	548	9
0.3	0.05	200	1600	8	931	9
0.15	0.05	200	20000	100	347	13
0.2	0.05	200	20000	100	663	14
0.3	0.05	200	20000	100	966	15
0.15	0.05	200	3200	16	298	6
0.2	0.05	200	3200	16	632	10
0.3	0.05	200	3200	16	965	12
0.15	0.05	200	400	2	155	10
0.2	0.05	200	400	2	343	6
0.3	0.05	200	400	2	797	11
0.15	0.05	200	800	4	184	7
0.2	0.05	200	800	4	482	10
0.3	0.05	200	800	4	888	14
0.15	0.05	500	1000	2	621	8
0.2	0.05	500	1000	2	934	12
0.3	0.05	500	1000	2	1000	12
0.15	0.05	500	2000	4	781	6
0.2	0.05	500	2000	4	971	18
0.3	0.05	500	2000	4	1000	9
0.15	0.05	500	25000	50	882	8
0.2	0.05	500	25000	50	997	7
0.3	0.05	500	25000	50	1000	11
0.15	0.05	500	250000	500	905	14
0.2	0.05	500	250000	500	999	4
0.3	0.05	500	250000	500	1000	14
0.15	0.05	500	4000	8	823	11
0.2	0.05	500	4000	8	992	2
0.3	0.05	500	4000	8	1000	6
0.15	0.05	500	50000	100	901	14
0.2	0.05	500	50000	100	996	10
0.3	0.05	500	50000	100	1000	13
0.15	0.05	500	8000	16	859	12
0.2	0.05	500	8000	16	998	10
0.3	0.05	500	8000	16	1000	4
0.15	0.05	50	100	2	6	5
0.2	0.05	50	100	2	29	9
0.3	0.05	50	100	2	96	8
0.15	0.05	50	200	4	8	2
0.2	0.05	50	200	4	37	4
0.3	0.05	50	200	4	156	3
0.15	0.05	50	2500	50	20	2
0.2	0.05	50	2500	50	81	0
0.3	0.05	50	2500	50	246	2
0.15	0.05	50	25000	500	26	4
0.2	0.05	50	25000	500	71	2
0.3	0.05	50	25000	500	245	3
0.15	0.05	50	400	8	20	4
0.2	0.05	50	400	8	44	3
0.3	0.05	50	400	8	177	5
0.15	0.05	50	5000	100	19	4
0.2	0.05	50	5000	100	56	4
0.3	0.05	50	5000	100	207	7
0.15	0.05	50	800	16	25	2
0.2	0.05	50	800	16	61	3
0.3	0.05	50	800	16	211	7
0.15	0.1	1000	100000	100	1000	11
0.2	0.1	1000	100000	100	1000	5
0.3	0.1	1000	100000	100	1000	14
0.15	0.1	1000	16000	16	1000	11
0.2	0.1	1000	16000	16	1000	12
0.3	0.1	1000	16000	16	1000	9
0.15	0.1	1000	2000	2	1000	8
0.2	0.1	1000	2000	2	1000	10
0.3	0.1	1000	2000	2	1000	11
0.15	0.1	1000	4000	4	1000	10
0.2	0.1	1000	4000	4	1000	12
0.3	0.1	1000	4000	4	1000	11
0.15	0.1	1000	50000	50	1000	10
0.2	0.1	1000	50000	50	1000	12
0.3	0.1	1000	50000	50	1000	10
0.15	0.1	1000	500000	500	1000	12
0.2	0.1	1000	500000	500	1000	8
0.3	0.1	1000	500000	500	1000	10
0.15	0.1	1000	8000	8	1000	12
0.2	0.1	1000	8000	8	1000	9
0.3	0.1	1000	8000	8	1000	10
0.15	0.1	100	10000	100	259	7
0.2	0.1	100	10000	100	546	11
0.3	0.1	100	10000	100	914	15
0.15	0.1	100	1600	16	237	11
0.2	0.1	100	1600	16	505	14
0.3	0.1	100	1600	16	892	12
0.15	0.1	100	200	2	87	16
0.2	0.1	100	200	2	255	12
0.3	0.1	100	200	2	679	17
0.15	0.1	100	400	4	140	9
0.2	0.1	100	400	4	347	9
0.3	0.1	100	400	4	804	8
0.15	0.1	100	5000	50	244	13
0.2	0.1	100	5000	50	524	10
0.3	0.1	100	5000	50	924	9
0.15	0.1	100	50000	500	244	10
0.2	0.1	100	50000	500	542	5
0.3	0.1	100	50000	500	927	10
0.15	0.1	100	800	8	169	12
0.2	0.1	100	800	8	486	9
0.3	0.1	100	800	8	851	8
0.15	0.1	10	1000	100	5	4
0.2	0.1	10	1000	100	10	5
0.3	0.1	10	1000	100	31	3
0.15	0.1	10	160	16	3	9
0.2	0.1	10	160	16	7	5
0.3	0.1	10	160	16	19	5
0.15	0.1	10	20	2	1	0
0.2	0.1	10	20	2	1	1
0.3	0.1	10	20	2	3	4
0.15	0.1	10	40	4	4	7
0.2	0.1	10	40	4	9	6
0.3	0.1	10	40	4	17	11
0.15	0.1	10	500	50	3	3
0.2	0.1	10	500	50	8	8
0.3	0.1	10	500	50	28	4
0.15	0.1	10	5000	500	6	3
0.2	0.1	10	5000	500	15	0
0.3	0.1	10	5000	500	33	4
0.15	0.1	10	80	8	5	3
0.2	0.1	10	80	8	8	3
0.3	0.1	10	80	8	11	6
0.15	0.1	200	10000	50	693	8
0.2	0.1	200	10000	50	923	11
0.3	0.1	200	10000	50	999	11
0.15	0.1	200	100000	500	681	12
0.2	0.1	200	100000	500	948	4
0.3	0.1	200	100000	500	999	9
0.15	0.1	200	1600	8	613	9
0.2	0.1	200	1600	8	905	9
0.3	0.1	200	1600	8	996	6
0.15	0.1	200	20000	100	663	6
0.2	0.1	200	20000	100	941	16
0.3	0.1	200	20000	100	1000	8
0.15	0.1	200	3200	16	635	8
0.2	0.1	200	3200	16	925	5
0.3	0.1	200	3200	16	1000	13
0.15	0.1	200	400	2	391	10
0.2	0.1	200	400	2	692	7
0.3	0.1	200	400	2	982	13
0.15	0.1	200	800	4	518	12
0.2	0.1	200	800	4	851	16
0.3	0.1	200	800	4	999	12
0.15	0.1	500	1000	2	961	11
0.2	0.1	500	1000	2	997	10
0.3	0.1	500	1000	2	1000	8
0.15	0.1	500	2000	4	988	11
0.2	0.1	500	2000	4	1000	8
0.3	0.1	500	2000	4	1000	7
0.15	0.1	500	25000	50	992	12
0.2	0.1	500	25000	50	1000	5
0.3	0.1	500	25000	50	1000	13
0.15	0.1	500	250000	500	997	14
0.2	0.1	500	250000	500	1000	10
0.3	0.1	500	250000	500	1000	8
0.15	0.1	500	4000	8	988	7
0.2	0.1	500	4000	8	1000	11
0.3	0.1	500	4000	8	1000	8
0.15	0.1	500	50000	100	998	8
0.2	0.1	500	50000	100	1000	2
0.3	0.1	500	50000	100	1000	14
0.15	0.1	500	8000	16	992	7
0.2	0.1	500	8000	16	1000	12
0.3	0.1	500	8000	16	1000	9
0.15	0.1	50	100	2	22	8
0.2	0.1	50	100	2	81	14
0.3	0.1	50	100	2	238	14
0.15	0.1	50	200	4	40	7
0.2	0.1	50	200	4	113	9
0.3	0.1	50	200	4	351	10
0.15	0.1	50	2500	50	54	9
0.2	0.1	50	2500	50	154	7
0.3	0.1	50	2500	50	499	14
0.15	0.1	50	25000	500	57	6
0.2	0.1	50	25000	500	160	9
0.3	0.1	50	25000	500	501	12
0.15	0.1	50	400	8	49	11
0.2	0.1	50	400	8	143	9
0.3	0.1	50	400	8	411	10
0.15	0.1	50	5000	100	64	11
0.2	0.1	50	5000	100	167	13
0.3	0.1	50	5000	100	472	4
0.15	0.1	50	800	16	61	11
0.2	0.1	50	800	16	133	15
0.3	0.1	50	800	16	453	6
0.15	0.25	1000	100000	100	1000	9
0.2	0.25	1000	100000	100	1000	13
0.3	0.25	1000	100000	100	1000	9
0.15	0.25	1000	16000	16	1000	6
0.2	0.25	1000	16000	16	1000	8
0.3	0.25	1000	16000	16	1000	17
0.15	0.25	1000	2000	2	1000	7
0.2	0.25	1000	2000	2	1000	7
0.3	0.25	1000	2000	2	1000	9
0.15	0.25	1000	4000	4	1000	6
0.2	0.25	1000	4000	4	1000	12
0.3	0.25	1000	4000	4	1000	10
0.15	0.25	1000	50000	50	1000	12
0.2	0.25	1000	50000	50	1000	9
0.3	0.25	1000	50000	50	1000	7
0.15	0.25	1000	500000	500	1000	10
0.2	0.25	1000	500000	500	1000	11
0.3	0.25	1000	500000	500	1000	13
0.15	0.25	1000	8000	8	1000	12
0.2	0.25	1000	8000	8	1000	7
0.3	0.25	1000	8000	8	1000	12
0.15	0.25	100	10000	100	564	12
0.2	0.25	100	10000	100	843	16
0.3	0.25	100	10000	100	993	8
0.15	0.25	100	1600	16	484	11
0.2	0.25	100	1600	16	789	14
0.3	0.25	100	1600	16	989	17
0.15	0.25	100	200	2	272	6
0.2	0.25	100	200	2	544	10
0.3	0.25	100	200	2	901	15
0.15	0.25	100	400	4	364	10
0.2	0.25	100	400	4	680	11
0.3	0.25	100	400	4	982	8
0.15	0.25	100	5000	50	525	9
0.2	0.25	100	5000	50	818	12
0.3	0.25	100	5000	50	998	13
0.15	0.25	100	50000	500	551	15
0.2	0.25	100	50000	500	863	13
0.3	0.25	100	50000	500	991	13
0.15	0.25	100	800	8	465	9
0.2	0.25	100	800	8	767	13
0.3	0.25	100	800	8	985	9
0.15	0.25	10	1000	100	5	5
0.2	0.25	10	1000	100	18	7
0.3	0.25	10	1000	100	44	6
0.15	0.25	10	160	16	7	8
0.2	0.25	10	160	16	14	7
0.3	0.25	10	160	16	33	4
0.15	0.25	10	20	2	1	3
0.2	0.25	10	20	2	8	12
0.3	0.25	10	20	2	16	6
0.15	0.25	10	40	4	6	7
0.2	0.25	10	40	4	5	7
0.3	0.25	10	40	4	38	5
0.15	0.25	10	500	50	8	8
0.2	0.25	10	500	50	10	5
0.3	0.25	10	500	50	36	5
0.15	0.25	10	5000	500	2	5
0.2	0.25	10	5000	500	9	10
0.3	0.25	10	5000	500	46	6
0.15	0.25	10	80	8	5	5
0.2	0.25	10	80	8	13	7
0.3	0.25	10	80	8	38	2
0.15	0.25	200	10000	50	946	11
0.2	0.25	200	10000	50	998	7
0.3	0.25	200	10000	50	1000	13
0.15	0.25	200	100000	500	955	11
0.2	0.25	200	100000	500	999	5
0.3	0.25	200	100000	500	1000	10
0.15	0.25	200	1600	8	891	8
0.2	0.25	200	1600	8	994	13
0.3	0.25	200	1600	8	1000	7
0.15	0.25	200	20000	100	939	9
0.2	0.25	200	20000	100	995	14
0.3	0.25	200	20000	100	1000	3
0.15	0.25	200	3200	16	933	14
0.2	0.25	200	3200	16	996	8
0.3	0.25	200	3200	16	1000	6
0.15	0.25	200	400	2	760	12
0.2	0.25	200	400	2	945	12
0.3	0.25	200	400	2	1000	11
0.15	0.25	200	800	4	853	11
0.2	0.25	200	800	4	985	12
0.3	0.25	200	800	4	1000	10
0.15	0.25	500	1000	2	999	9
0.2	0.25	500	1000	2	1000	7
0.3	0.25	500	1000	2	1000	15
0.15	0.25	500	2000	4	1000	8
0.2	0.25	500	2000	4	1000	9
0.3	0.25	500	2000	4	1000	11
0.15	0.25	500	25000	50	1000	9
0.2	0.25	500	25000	50	1000	9
0.3	0.25	500	25000	50	1000	14
0.15	0.25	500	250000	500	1000	11
0.2	0.25	500	250000	500	1000	5
0.3	0.25	500	250000	500	1000	14
0.15	0.25	500	4000	8	1000	8
0.2	0.25	500	4000	8	1000	5
0.3	0.25	500	4000	8	1000	16
0.15	0.25	500	50000	100	1000	7
0.2	0.25	500	50000	100	1000	13
0.3	0.25	500	50000	100	1000	8
0.15	0.25	500	8000	16	1000	8
0.2	0.25	500	8000	16	1000	16
0.3	0.25	500	8000	16	1000	12
0.15	0.25	50	100	2	61	15
0.2	0.25	50	100	2	165	14
0.3	0.25	50	100	2	440	15
0.15	0.25	50	200	4	104	9
0.2	0.25	50	200	4	228	11
0.3	0.25	50	200	4	589	19
0.15	0.25	50	2500	50	142	11
0.2	0.25	50	2500	50	355	7
0.3	0.25	50	2500	50	747	9
0.15	0.25	50	25000	500	164	8
0.2	0.25	50	25000	500	344	17
0.3	0.25	50	25000	500	753	14
0.15	0.25	50	400	8	129	8
0.2	0.25	50	400	8	301	7
0.3	0.25	50	400	8	667	10
0.15	0.25	50	5000	100	153	8
0.2	0.25	50	5000	100	349	11
0.3	0.25	50	5000	100	735	8
0.15	0.25	50	800	16	159	14
0.2	0.25	50	800	16	349	6
0.3	0.25	50	800	16	720	10
0.15	0.4	1000	100000	100	1000	12
0.2	0.4	1000	100000	100	1000	10
0.3	0.4	1000	100000	100	1000	16
0.15	0.4	1000	16000	16	1000	20
0.2	0.4	1000	16000	16	1000	14
0.3	0.4	1000	16000	16	1000	11
0.15	0.4	1000	2000	2	1000	8
0.2	0.4	1000	2000	2	1000	9
0.3	0.4	1000	2000	2	1000	9
0.15	0.4	1000	4000	4	1000	9
0.2	0.4	1000	4000	4	1000	11
0.3	0.4	1000	4000	4	1000	8
0.15	0.4	1000	50000	50	1000	7
0.2	0.4	1000	50000	50	1000	10
0.3	0.4	1000	50000	50	1000	11
0.15	0.4	1000	500000	500	1000	4
0.2	0.4	1000	500000	500	1000	13
0.3	0.4	1000	500000	500	1000	9
0.15	0.4	1000	8000	8	1000	7
0.2	0.4	1000	8000	8	1000	5
0.3	0.4	1000	8000	8	1000	12
0.15	0.4	100	10000	100	608	11
0.2	0.4	100	10000	100	848	9
0.3	0.4	100	10000	100	995	13
0.15	0.4	100	1600	16	533	8
0.2	0.4	100	1600	16	837	9
0.3	0.4	100	1600	16	990	13
0.15	0.4	100	200	2	307	15
0.2	0.4	100	200	2	569	7
0.3	0.4	100	200	2	907	9
0.15	0.4	100	400	4	389	7
0.2	0.4	100	400	4	699	6
0.3	0.4	100	400	4	970	15
0.15	0.4	100	5000	50	553	19
0.2	0.4	100	5000	50	851	7
0.3	0.4	100	5000	50	994	9
0.15	0.4	100	50000	500	556	15
0.2	0.4	100	50000	500	862	6
0.3	0.4	100	50000	500	994	11
0.15	0.4	100	800	8	477	6
0.2	0.4	100	800	8	792	8
0.3	0.4	100	800	8	987	18
0.15	0.4	10	1000	100	8	11
0.2	0.4	10	1000	100	13	6
0.3	0.4	10	1000	100	32	21
0.15	0.4	10	160	16	4	16
0.2	0.4	10	160	16	9	12
0.3	0.4	10	160	16	35	12
0.15	0.4	10	20	2	2	22
0.2	0.4	10	20	2	3	11
0.3	0.4	10	20	2	10	12
0.15	0.4	10	40	4	7	14
0.2	0.4	10	40	4	7	13
0.3	0.4	10	40	4	27	12
0.15	0.4	10	500	50	2	13
0.2	0.4	10	500	50	10	9
0.3	0.4	10	500	50	21	11
0.15	0.4	10	5000	500	9	10
0.2	0.4	10	5000	500	12	14
0.3	0.4	10	5000	500	32	10
0.15	0.4	10	80	8	8	15
0.2	0.4	10	80	8	7	16
0.3	0.4	10	80	8	32	17
0.15	0.4	200	10000	50	965	9
0.2	0.4	200	10000	50	1000	10
0.3	0.4	200	10000	50	1000	9
0.15	0.4	200	100000	500	967	6
0.2	0.4	200	100000	500	999	10
0.3	0.4	200	100000	500	1000	8
0.15	0.4	200	1600	8	917	6
0.2	0.4	200	1600	8	1000	16
0.3	0.4	200	1600	8	1000	9
0.15	0.4	200	20000	100	960	10
0.2	0.4	200	20000	100	999	6
0.3	0.4	200	20000	100	1000	12
0.15	0.4	200	3200	16	944	14
0.2	0.4	200	3200	16	998	10
0.3	0.4	200	3200	16	1000	17
0.15	0.4	200	400	2	785	11
0.2	0.4	200	400	2	962	12
0.3	0.4	200	400	2	998	11
0.15	0.4	200	800	4	888	11
0.2	0.4	200	800	4	992	10
0.3	0.4	200	800	4	1000	12
0.15	0.4	500	1000	2	1000	7
0.2	0.4	500	1000	2	1000	13
0.3	0.4	500	1000	2	1000	7
0.15	0.4	500	2000	4	1000	13
0.2	0.4	500	2000	4	1000	14
0.3	0.4	500	2000	4	1000	9
0.15	0.4	500	25000	50	1000	12
0.2	0.4	500	25000	50	1000	7
0.3	0.4	500	25000	50	1000	8
0.15	0.4	500	250000	500	1000	9
0.2	0.4	500	250000	500	1000	11
0.3	0.4	500	250000	500	1000	5
0.15	0.4	500	4000	8	1000	9
0.2	0.4	500	4000	8	1000	9
0.3	0.4	500	4000	8	1000	10
0.15	0.4	500	50000	100	1000	7
0.2	0.4	500	50000	100	1000	3
0.3	0.4	500	50000	100	1000	7
0.15	0.4	500	8000	16	1000	10
0.2	0.4	500	8000	16	1000	4
0.3	0.4	500	8000	16	1000	10
0.15	0.4	50	100	2	63	10
0.2	0.4	50	100	2	184	12
0.3	0.4	50	100	2	462	11
0.15	0.4	50	200	4	105	4
0.2	0.4	50	200	4	235	13
0.3	0.4	50	200	4	594	15
0.15	0.4	50	2500	50	176	8
0.2	0.4	50	2500	50	333	17
0.3	0.4	50	2500	50	739	15
0.15	0.4	50	25000	500	176	9
0.2	0.4	50	25000	500	360	7
0.3	0.4	50	25000	500	726	9
0.15	0.4	50	400	8	124	13
0.2	0.4	50	400	8	295	7
0.3	0.4	50	400	8	646	14
0.15	0.4	50	5000	100	151	9
0.2	0.4	50	5000	100	319	12
0.3	0.4	50	5000	100	720	16
0.15	0.4	50	800	16	152	10
0.2	0.4	50	800	16	316	11
0.3	0.4	50	800	16	696	9

## Sheet: Quantitative_Simulation_Summary
Penetrance	Samples	MAF	True Positives	False Positives
0.15	10	0.01	1	3
0.2	10	0.01	0	3
0.3	10	0.01	2	2
0.15	100	0.01	5	8
0.2	100	0.01	4	6
0.3	100	0.01	4	10
0.15	1000	0.01	6	17
0.2	1000	0.01	3	12
0.3	1000	0.01	14	8
0.15	10000	0.01	28	9
0.2	10000	0.01	76	9
0.3	10000	0.01	191	14
0.15	200	0.01	2	7
0.2	200	0.01	3	8
0.3	200	0.01	4	6
0.15	25000	0.01	90	10
0.2	25000	0.01	244	11
0.3	25000	0.01	654	5
0.15	50	0.01	2	7
0.2	50	0.01	3	4
0.3	50	0.01	5	10
0.15	500	0.01	5	11
0.2	500	0.01	5	11
0.3	500	0.01	13	10
0.15	5000	0.01	21	6
0.2	5000	0.01	23	10
0.3	5000	0.01	81	8
0.15	10	0.05	10	7
0.2	10	0.05	3	9
0.3	10	0.05	5	8
0.15	100	0.05	4	9
0.2	100	0.05	0	10
0.3	100	0.05	5	12
0.15	1000	0.05	9	8
0.2	1000	0.05	28	9
0.3	1000	0.05	84	7
0.15	10000	0.05	278	11
0.2	10000	0.05	532	6
0.3	10000	0.05	956	5
0.15	200	0.05	7	13
0.2	200	0.05	4	5
0.3	200	0.05	15	9
0.15	25000	0.05	759	5
0.2	25000	0.05	971	11
0.3	25000	0.05	1000	9
0.15	50	0.05	7	11
0.2	50	0.05	3	11
0.3	50	0.05	1	6
0.15	500	0.05	9	11
0.2	500	0.05	13	14
0.3	500	0.05	31	9
0.15	5000	0.05	101	8
0.2	5000	0.05	218	7
0.3	5000	0.05	651	6
0.15	10	0.1	9	11
0.2	10	0.1	9	12
0.3	10	0.1	4	11
0.15	100	0.1	6	9
0.2	100	0.1	6	5
0.3	100	0.1	7	8
0.15	1000	0.1	31	13
0.2	1000	0.1	61	9
0.3	1000	0.1	181	11
0.15	10000	0.1	623	6
0.2	10000	0.1	895	11
0.3	10000	0.1	1000	9
0.15	200	0.1	11	11
0.2	200	0.1	6	12
0.3	200	0.1	19	9
0.15	25000	0.1	983	12
0.2	25000	0.1	1000	12
0.3	25000	0.1	1000	9
0.15	50	0.1	7	11
0.2	50	0.1	5	8
0.3	50	0.1	10	11
0.15	500	0.1	18	10
0.2	500	0.1	27	5
0.3	500	0.1	63	8
0.15	5000	0.1	271	15
0.2	5000	0.1	543	10
0.3	5000	0.1	936	7
0.15	10	0.25	2	14
0.2	10	0.25	7	9
0.3	10	0.25	4	22
0.15	100	0.25	7	5
0.2	100	0.25	11	8
0.3	100	0.25	27	5
0.15	1000	0.25	61	7
0.2	1000	0.25	167	7
0.3	1000	0.25	500	11
0.15	10000	0.25	950	8
0.2	10000	0.25	1000	6
0.3	10000	0.25	1000	10
0.15	200	0.25	9	10
0.2	200	0.25	11	13
0.3	200	0.25	41	10
0.15	25000	0.25	1000	8
0.2	25000	0.25	1000	7
0.3	25000	0.25	1000	7
0.15	50	0.25	4	12
0.2	50	0.25	5	12
0.3	50	0.25	11	9
0.15	500	0.25	29	11
0.2	500	0.25	66	9
0.3	500	0.25	223	3
0.15	5000	0.25	647	9
0.2	5000	0.25	920	14
0.3	5000	0.25	1000	7
0.15	10	0.4	5	14
0.2	10	0.4	4	15
0.3	10	0.4	5	11
0.15	100	0.4	5	7
0.2	100	0.4	8	16
0.3	100	0.4	26	8
0.15	1000	0.4	92	13
0.2	1000	0.4	236	15
0.3	1000	0.4	616	10
0.15	10000	0.4	990	10
0.2	10000	0.4	1000	5
0.3	10000	0.4	1000	5
0.15	200	0.4	9	14
0.2	200	0.4	18	12
0.3	200	0.4	64	11
0.15	25000	0.4	1000	17
0.2	25000	0.4	1000	9
0.3	25000	0.4	1000	10
0.15	50	0.4	5	18
0.2	50	0.4	8	9
0.3	50	0.4	19	12
0.15	500	0.4	31	15
0.2	500	0.4	86	10
0.3	500	0.4	268	11
0.15	5000	0.4	783	10
0.2	5000	0.4	989	11
0.3	5000	0.4	1000	7
